# Supplementary material for: Why choose Random Forest to predict rare species distribution with few samples in large undersampled areas? Three Asian crane species models provide supporting evidence
Source: PeerJ. 2017 Jan 12;5:e2849. doi: 10.7717/peerj.2849 (PMC5237372; doi:10.7717/peerj.2849)
Supplement: Supplemental Information 1 [file peerj-05-2849-s003.zip]

Archive with 19 entries (15 files):
- PredictionMap/
- PredictionMap/Black-necked Crane_PredicitonMap/
- PredictionMap/Black-necked Crane_PredicitonMap/BNC_CART.tif
- PredictionMap/Black-necked Crane_PredicitonMap/BNC_Ensemble.tif
- PredictionMap/Black-necked Crane_PredicitonMap/BNC_MAXENT.tif
- PredictionMap/Black-necked Crane_PredicitonMap/BNC_RANDOMFOREST.tif
- PredictionMap/Black-necked Crane_PredicitonMap/BNC_TREENET.tif
- PredictionMap/Hooded Crane_PredictionMap/
- PredictionMap/Hooded Crane_PredictionMap/HC_CART.tif
- PredictionMap/Hooded Crane_PredictionMap/HC_ENSEMBLE.tif
- PredictionMap/Hooded Crane_PredictionMap/HC_MAXENT.tif
- PredictionMap/Hooded Crane_PredictionMap/HC_RANDOMFOREST.tif
- PredictionMap/Hooded Crane_PredictionMap/HC_TREENET.tif
- PredictionMap/White-naped Crane_PredictionMap/
- PredictionMap/White-naped Crane_PredictionMap/WNC_CART.tif
- PredictionMap/White-naped Crane_PredictionMap/WNC_ENSEMBLE.tif
- PredictionMap/White-naped Crane_PredictionMap/WNC_MAXENT.tif
- PredictionMap/White-naped Crane_PredictionMap/WNC_RANDOMFOREST.tif
- PredictionMap/White-naped Crane_PredictionMap/WNC_TREENET.tif
